# Supplementary material for: Dysbiosis and Implication of the Gut Microbiota in Diabetic Retinopathy
Source: Front Cell Infect Microbiol. 2021 Mar 19;11:646348. doi: 10.3389/fcimb.2021.646348 (PMC8017229; doi:10.3389/fcimb.2021.646348)
Supplement: Supplementary file 4 [file Table_1.xlsx]

## Sheet: Supplementary Table S1
Supplementary Table S1. Detailed clinical characteristics of the study subjects.
Variables	HC a	DM a	DR a	P value
Demographic
Gender	-			0.2231 (value=3)
-male	9	11	15	-
-female	16	14	10	-
Age (years)	57.80±10.06 b	62.52±7.58 b	60.28±10.5 b	0.2182
Clinical
BMI (kg/m2)	24.40±3.51 b	23.83±3.13 b	23.06±2.44 b	0.3011
FBG	5.57±0.66 b	7.78±2.20 b	7.22±2.21 b	0.0002
Diabetes	0	25	25	-
Family history of diabetes	-			1 (value=0) c
-Postive	0	6	6	-
-Negative	25	19	19	-
T2D year	0	10.36±8.08 b	11.69±7.07 b	<0.0001
				0.5186 c
Diabetic retinopathy
-NPDR	0	0	9	-
-PDR	0	0	16	-
Anti-diabetic medication
-Metformin	0	19	15	0.2250 (value=1.471) c
-other medication	0	21	22	1 (value=0) c
a Data are number of subjects with data. Chi-square test was used to compare categorical variables, including gender, family history of diabetes, and anti-diabetic medication.
b Data are mean ± standard deviation (SD). One-way ANOVA was used to compare continuous variables, including age, BMI, FBG, and T2D year.
c Compaired for DM and DR groups.
Abbreviations: BMI, body mass index; FBG, fasting blood glucose; T2D year, duration of type 2 diabetes; NPDR, non-proliferative diabetic retinopathy; PDR, proliferative diabetic retinopathy.
