# Supplementary material for: Dysbiosis and Implication of the Gut Microbiota in Diabetic Retinopathy
Source: Front Cell Infect Microbiol. 2021 Mar 19;11:646348. doi: 10.3389/fcimb.2021.646348 (PMC8017229; doi:10.3389/fcimb.2021.646348)
Supplement: Supplementary file 5 [file Table_2.xlsx]

## Sheet: Supplementary Table S2
Supplementary Table S2. Observed phylum in DM, DR, and HC groups.
Phylum name	HC		DM		DR		p-value (Kruskal-Wallis test)
	Mean	SD	Mean	SD	Mean	SD
Firmicutes	77.6	18.3	68.46	19.48	65.98	22.57	0.0499
Actinobacteriota	8.144	7.539	17.01	16.71	16.95	19.21	0.3706
Proteobacteria	9.965	19.09	10.91	14.27	8.755	11.82	0.6922
Bacteroidota	3.864	9.819	3.434	6.72	7.817	17.84	0.142
Verrucomicrobiota	0.09565	0.3735	0.05169	0.1932	0.357	1.103	0.132
Patescibacteria	0.1842	0.3429	0.06879	0.09075	0.04675	0.06497	0.2341
Cyanobacteria	0.09033	0.3234	0.0261	0.05833	0.004054	0.008602	0.05793
Desulfobacterota	0.02851	0.06713	0.009122	0.02816	0.05524	0.1033	0.02816
Fusobacteriota	0.01862	0.05991	0.02559	0.06674	0.01216	0.03589	0.9818
Synergistota	0.007348	0.02914	0.002027	0.007643	0.01419	0.04386	0.3221
unclassified_k_norank_d_Bacteria	0.001647	0.003555	0.0005068	0.001978	0.0006335	0.002044	0.1337
Chloroflexi	0.0005068	0.001497	0.0006335	0.001584	0.0007601	0.001656	0.7641
Methylomirabilota	0.0001267	0.0006335	0	0	0.0003801	0.001393	0.353
Acidobacteriota	0	0	0.0001267	0.0006335	0.0001267	0.0006335	0.6024
Elusimicrobiota	0.0001267	0.0006335	0	0	0	0	0.3679
Sva0485	0	0	0.0001267	0.0006335	0	0	0.3679
