# Supplementary material for: Dysbiosis and Implication of the Gut Microbiota in Diabetic Retinopathy
Source: Front Cell Infect Microbiol. 2021 Mar 19;11:646348. doi: 10.3389/fcimb.2021.646348 (PMC8017229; doi:10.3389/fcimb.2021.646348)
Supplement: Supplementary file 6 [file Table_3.xlsx]

## Sheet: Supplementary Table S3
Supplementary Table S3. The unique microbiota in DM, DR, and HC groups at the genus level.
Group	Phylum	Order	Family	Genus	Percentage (%)	Sum (%)
HC	Cyanobacteria	Gastranaerophilales	norank_o_Gastranaerophilales	norank_f_norank_o_Gastranaerophilales	84.62	91.14
	Proteobacteria	Enterobacterales	Morganellaceae	Providencia	6.52
	Actinobacteriota	Coriobacteriales	Atopobiaceae	norank_f_Atopobiaceae	1.67	8.85
	Actinobacteriota	Micrococcales	Brevibacteriaceae	Brevibacterium	0.33
	Firmicutes	Caldicoprobacterales	Caldicoprobacteraceae	Caldicoprobacter	0.5
	Firmicutes	Exiguobacterales	Exiguobacteraceae	Exiguobacterium	0.67
	Firmicutes	Lachnospirales	Lachnospiraceae	Butyrivibrio	3.51
	Cyanobacteria	Cyanobacteriales	Microcystaceae	Microcystis_PCC-7914	0.17
	Elusimicrobiota	norank_c_4-29	norank_o_norank_c_4-29	norank_f_norank_o_norank_c_4-29	0.17
	Chloroflexi	norank_c_JG30-KF-CM66	norank_o_norank_c_JG30-KF-CM66	norank_f_norank_o_norank_c_JG30-KF-CM66	0.5
	Firmicutes	norank_c_TSAC18	norank_o_norank_c_TSAC18	norank_f_norank_o_norank_c_TSAC18	0.33
	Firmicutes	Veillonellales-Selenomonadales	Selenomonadaceae	norank_f_Selenomonadaceae	0.33
	Bacteroidota	Bacteroidales	unclassified_o_Bacteroidales	unclassified_o_Bacteroidales	0.67
DM	Firmicutes	Erysipelotrichales	Erysipelotrichaceae	Dielma	61.76	89.7
	Firmicutes	unclassified_c_Bacilli	unclassified_c_Bacilli	unclassified_c_Bacilli	17.65
	Firmicutes	Oscillospirales	Ruminococcaceae	Pygmaiobacter	10.29
	Proteobacteria	Rickettsiales	AB1	norank_f_AB1	1.47	10.29
	Firmicutes	Lachnospirales	Lachnospiraceae	Anaerostignum	4.41
	Sva0485	norank_c_norank_p_Sva0485	norank_o_norank_c_norank_p_Sva0485	norank_f_norank_o_norank_c_norank_p_Sva0485	1.47
	Firmicutes	Peptostreptococcales-Tissierellales	norank_o_Peptostreptococcales-Tissierellales	Murdochiella	1.47
	Proteobacteria	Burkholderiales	Rhodocyclaceae	Azospira	1.47
DR	Firmicutes	Acidaminococcales	Acidaminococcaceae	Acidaminococcus	57.9	88.62
	Bacteroidota	Bacteroidales	Muribaculaceae	CAG-873	14.7
	Actinobacteriota	Coriobacteriales	Atopobiaceae	Coriobacteriaceae_UCG-002	10.5
	Actinobacteriota	Coriobacteriales	norank_o_Coriobacteriales	norank_f_norank_o_Coriobacteriales	5.52
	Firmicutes	Lactobacillales	Carnobacteriaceae	Dolosigranulum	0.33	11.37
	Proteobacteria	Burkholderiales	Comamonadaceae	Comamonas	1.55
	Actinobacteriota	Coriobacteriales	Coriobacteriaceae	unclassified_f_Coriobacteriaceae	0.11
	Actinobacteriota	Coriobacteriales	Eggerthellaceae	DNF00809	0.22
	Actinobacteriota	Coriobacteriales	Eggerthellaceae	Paraeggerthella	2.43
	Proteobacteria	Tistrellales	Geminicoccaceae	norank_f_Geminicoccaceae	0.11
	Cyanobacteria	Leptolyngbyales	Leptolyngbyaceae	Leptolyngbya_BN43	0.22
	Bacteroidota	Cytophagales	Microscillaceae	norank_f_Microscillaceae	0.22
	Proteobacteria	Burkholderiales	Neisseriaceae	Uruburuella	0.11
	Bacteroidota	Bacteroidales	norank_o_Bacteroidales	norank_f_norank_o_Bacteroidales	3.54
	Firmicutes	norank_c_Clostridia	norank_o_norank_c_Clostridia	norank_f_norank_o_norank_c_Clostridia	0.22
	Firmicutes	norank_c_norank_p_Firmicutes	norank_o_norank_c_norank_p_Firmicutes	norank_f_norank_o_norank_c_norank_p_Firmicutes	0.44
	Actinobacteriota	PeM15	norank_o_PeM15	norank_f_norank_o_PeM15	0.22
	Firmicutes	Oscillospirales	Oscillospiraceae	Oscillospira	0.22
	Proteobacteria	Burkholderiales	Rhodocyclaceae	Sulfuritalea	0.22
	Bacteroidota	Bacteroidales	Rikenellaceae	Rikenellaceae_RC9_gut_group	0.77
	Proteobacteria	Sphingomonadales	Sphingomonadaceae	unclassified_f_Sphingomonadaceae	0.33
	Bacteroidota	Flavobacteriales	Weeksellaceae	Chryseobacterium	0.11
