# Supplementary material for: Dysbiosis and Implication of the Gut Microbiota in Diabetic Retinopathy
Source: Front Cell Infect Microbiol. 2021 Mar 19;11:646348. doi: 10.3389/fcimb.2021.646348 (PMC8017229; doi:10.3389/fcimb.2021.646348)
Supplement: Supplementary file 8 [file Table_5.xlsx]

## Sheet: Supplementary Table S5
Supplementary Table S5. Gut microbial biomarker for discriminating DM, DR, and HC.
	Phylum	Class	Order	Family (Biomarker)	Family duplicate-removal (Biomarker)	Importance
HC-DM	Firmicutes	Clostridia	Peptococcales	Peptostreptococcaceae	Peptostreptococcaceae	7.81597
	Firmicutes	Clostridia	Clostridiales	Clostridiaceae	Clostridiaceae	7.14889
	Firmicutes	Clostridia	Clostridia_UCG_014	norank_o_Clostridia_UCG-014	norank_o_Clostridia_UCG-014	5.10654
	Firmicutes	Clostridia	Oscillospirales	UCG-010	UCG-010	4.62072
	Firmicutes	Clostridia	Oscillospirales	unclassified_o__Oscillospirales	unclassified_o_Oscillospirales	3.74269
	Firmicutes	Bacilli	Lactobacillales	Leuconostocaceae	Leuconostocaceae	3.70177
	Firmicutes	Clostridia	Oscillospirales	Butyricicoccaceae	Butyricicoccaceae	3.42307
	Actinobacteriota	Actinobacteria	Corynebacteriales	Corynebacteriaceae	Corynebacteriaceae	3.24786
	Firmicutes	Clostridia	Eubacteriales	Eubacteriaceae	Eubacteriaceae	3.03942
	Firmicutes	Clostridia	Peptococcales	Peptococcaceae	Peptococcaceae	3.03105
	Actinobacteriota	Actinobacteria	Propionibacteriales	Propionibacteriaceae	Propionibacteriaceae	2.81854
	Patescibacteria	Saccharimonadia	Saccharimonadales	Saccharimonadaceae	Saccharimonadaceae	2.54393
	Actinobacteriota	Coriobacteriia	Coriobacteriales	Atopobiaceae	Atopobiaceae	2.49905
	Actinobacteriota	Coriobacteriia	Coriobacteriales	Eggerthellaceae	Eggerthellaceae	2.45398
	Firmicutes	Clostridia	Peptostreptococcales-Tissierellales	norank_o_Peptostreptococcales-Tissierellales	norank_o_Peptostreptococcales-Tissierellales	2.40084
	Firmicutes	Clostridia	Monoglobales	Monoglobaceae	Monoglobaceae	2.01724
	Firmicutes	Clostridia	Oscillospirales	Clostridium_methylpentosum_group	Clostridium_methylpentosum_group	1.91749
HC-DR	Firmicutes	Bacilli	Lactobacillales	Streptococcaceae	Streptococcaceae	7.66789
	Firmicutes	Clostridia	Peptococcales	Peptostreptococcaceae	—	6.9534
	Firmicutes	Clostridia	Monoglobales	Monoglobaceae	—	6.43982
	Proteobacteria	Gammaproteobacteria	Pasteurellales	Pasteurellaceae	Pasteurellaceae	5.74269
	Bacteroidota	Bacteroidia	Bacteroidales	Tannerellaceae	Tannerellaceae	5.2903
	Firmicutes	Clostridia	Eubacteriales	Eubacteriaceae	—	5.07996
	Firmicutes	Clostridia	Clostridia_UCG_014	norank_o_Clostridia_UCG-014	—	4.01681
	Actinobacteriota	Actinobacteria	Actinomycetales	Actinomycetaceae	Actinomycetaceae	3.67742
	Proteobacteria	Gammaproteobacteria	Burkholderiales	Comamonadaceae	Comamonadaceae	3.03174
	Firmicutes	Bacilli	Lactobacillales	Leuconostocaceae	—	2.61896
DM-DR	Proteobacteria	Gammaproteobacteria	Pasteurellales	Pasteurellaceae	—	4.46971
	Proteobacteria	Gammaproteobacteria	Burkholderiales	Oxalobacteraceae	Oxalobacteraceae	4.2183
	Proteobacteria	Gammaproteobacteria	Burkholderiales	Gallionellaceae	Gallionellaceae	4.02031
	Firmicutes	Clostridia	Oscillospirales	UCG-010	—	3.67492
	Firmicutes	Negativicutes	Acidaminococcales	Acidaminococcaceae	Acidaminococcaceae	3.64722
	Firmicutes	Bacilli	Lactobacillales	Leuconostocaceae	—	3.47585
