# Supplementary material for: Dysbiosis and Implication of the Gut Microbiota in Diabetic Retinopathy
Source: Front Cell Infect Microbiol. 2021 Mar 19;11:646348. doi: 10.3389/fcimb.2021.646348 (PMC8017229; doi:10.3389/fcimb.2021.646348)
Supplement: Supplementary file 9 [file Table_6.xlsx]

## Sheet: Supplementary Table S6
Supplementary Table S6. The biomarker families correlated with FBG and T2Dyear.
Fmily level	HC		DM		DR		p-value (Kruskal-Wallis test)
	Mean	SD	Mean	SD	Mean	SD	HC/DM	HC/DR	DM/DR	3 groups
norank_o_Clostridia_UCG-014	1.573	2.272	0.1572	0.5151	0.7356	1.693	0.001	0.012	1	0.001
Peptococcaceae	0.06765	0.2476	0.001267	0.006335	0.01685	0.05328	0.006	0.472	0.291	0.009
Peptostreptococcaceae	5.953	6.918	1.364	2.419	1.704	2.573	<0.001	0.002	0.953	<0.001
Clostridiaceae	2.437	3.626	0.863	2.997	2.359	9.766	0.001	0.028	1	0.001
Butyricicoccaceae	0.842	0.6551	0.5481	1.027	0.728	0.9404	0.038	0.401	0.962	0.043
Eggerthellaceae	2.054	2.112	0.804	1.19	1.172	1.419	0.01	0.407	0.438	0.013
Saccharimonadaceae	0.1651	0.3237	0.05625	0.0741	0.04092	0.05687	—	—	—	0.229
Actinomycetaceae	0.116	0.2526	0.04688	0.05731	0.0541	0.1145	—	—	—	0.199
Corynebacteriaceae	0.007475	0.01404	0.002787	0.005434	0.007095	0.01568	—	—	—	0.281
Eubacteriaceae	0.001014	0.00254	0.0171	0.0449	0.07513	0.1786	0.454	0.004	0.22	0.005
UCG-010	0.02027	0.04239	0	0	0.03395	0.08704	0.005	1	0.021	0.003
unclassified_o_Oscillospirales	0.0185	0.04164	0.009628	0.03393	0.02128	0.04179	0.003	0.959	0.07	0.004
Pasteurellaceae	0.05625	0.2111	0.1155	0.2407	0.00114	0.005701	1	0.001	0.003	<0.001
norank_o_Peptostreptococcales-Tissierellales	0.008615	0.01235	0.009122	0.01938	0.008742	0.01506	—	—	—	0.334
